# Supplementary material for: Phosphatidylethanol (PEth) in Blood as a Marker of Unhealthy Alcohol Use: A Systematic Review with Novel Molecular Insights
Source: Int J Mol Sci. 2023 Jul 29;24(15):12175. doi: 10.3390/ijms241512175 (PMC10418704; doi:10.3390/ijms241512175)
Supplement: Supplementary file 1 [file ijms-24-12175-s001.zip]

Archive with 1 entries (1 files):
- ijms-2520904-supplementary.xlsx
