# Supplementary material for: Phosphatidylethanol (PEth) in Blood as a Marker of Unhealthy Alcohol Use: A Systematic Review with Novel Molecular Insights
Source: Int J Mol Sci. 2023 Jul 29;24(15):12175. doi: 10.3390/ijms241512175 (PMC10418704; doi:10.3390/ijms241512175)
Supplement: Supplementary file 1 [file ijms-24-12175-s001.zip › ijms-2520904-supplementary.xlsx]

## Sheet: Foglio1
Study	Year	Type of study	Main aim of interest	Inclusion criteria	Exclusion criteria	Duration of follow-up	Number of subjects	Mean age (Years)	Race	Comorbidities	Clinical setting	Subjects stratification	Type of controls	Methods for estimating alcohol use	Daily mean alcohol consumption before test	Timing of blood retrieval	Biological assessment before blood retrieval	Type of sample	Form of measured PEth	Analytical method LOQ* Cut-off#	Concentration (ng/mL)	Sensitivity	Specificity	AUC-ROC	Positive predictable value (PPV)	Negative predictable value (NPV)	Conclusions	Other markers
Aboutara et al.	2022	Cross-sectional study	Diagnostic value of PEth homologues in comparison to other alcohol biomarkers for identifying unhealthy ethanol consumption	-	-	-	234 patients attending a liver and kidney clinic (130 M / 104 F)	58 years (range: 18-86 years)	-	Alcoholic liver disease (37.2%) Non-alcoholic liver disease (53.0%) Cryptogenic or other rare liver disease (9.8%)	Outpatients	By reported amount of alcohol intake and by period of time assessed	-	AUDIT (1 week; 4 weeks; 3 months)	9.3 (1.7-51.1) for 1 week. 28.4 (3.4-256) for 4 weeks. 27.8 (3.4-256) for 3 months. 1 week: 65 g/week EtOH (range: 12-358) 4 week: 199 g/week EtOH (range: 24-1792) 3 months: 195 g/week EtOH (range: 24-1792)	Single retrieval	-	DBS from EDTA-blood	16:0/18:1 16:0/18:2 16:0/20:4 18:0/18:1 18:0/18:2 18:1/18:1	LC/MS/MS 16:0/18:1: 8.6 ng/mL* 16:0/18:2: 6.0 ng/mL* 16:0/20:4: 7.7 ng/mL* 18:0/18:1: 6.1 ng/mL* 18:0/18:2: 7.5 ng/mL* 18:1/18:1: 6.6 ng/mL* 10 ng/mL#	16:0/18:1: 66.0 ng/mL (12.0-772.0)	For PEth cut-off ≥10 ng/mL and a consumption in the last 4 weeks: ≥ 24 g/week: 16:0/18:1: 58% 16:0/18:2: 53% 16:0/20:4: 44% 18:0/18:1: 40% 18:0/18:2: 40% 18:1/18:1: 33% ≥ 84 g/week: 16:0/18:1: 92% 16:0/18:2: 84% 16:0/20:4: 71% 18:0/18:1: 68% 18:0/18:2: 68% 18:1/18:1: 60%	For PEth cut-off ≥10 ng/mL and a consumption in the last 4 weeks: ≥ 24 g/week: 16:0/18:1: 98% 16:0/18:2: 98% 16:0/20:4: 98% 18:0/18:1: 99% 18:0/18:2: 98% 18:1/18:1: 99% ≥ 84 g/week: 16:0/18:1: 89% 16:0/18:2: 88% 16:0/20:4: 90% 18:0/18:1: 92% 18:0/18:2: 93% 18:1/18:1: 95%	For PEth cut-off ≥10 ng/mL and a consumption in the last 4 weeks: ≥ 24 g/week: 16:0/18:1: 0.78 16:0/18:2: 0.76 16:0/20:4: 0.71 18:0/18:1: 0.70 18:0/18:2: 0.70 18:1/18:1: 0.66 ≥ 84 g/week: 16:0/18:1: 0.93 16:0/18:2: 0.89 16:0/20:4: 0.82 18:0/18:1: 0.82 18:0/18:2: 0.82 18:1/18:1: 0.78	-	-	PEth yielded the best sensitivity and specificity for consumption during all time periods prior to blood sampling. Especially the number of cases in which alcohol consumption was solely detected by PEth (n = 33), underlines the benefit of integrating PEth into standard alcohol marker measurement.	EtG in urine and hair CDT AST ALT GGT MCV
Afshar et al.	2021	Prospective clinical study	Examine biomarkers for screening unhealthy alcohol use in the trauma setting	Adults (>18 years) arrived at the trauma centre within 24 hours of injury	Death expected due to injuries within 48 hours of admission Pregnancy	-	251 patients attending a trauma center (187 M / 64 F)	53 years (range: 33.5-65 years)	White race (61.8%) Hispanic ethnicity (20.7%)	Drug misuse (14.7%) Cirrhosis (1.2%) Psychosis (6.4%)	Inpatients	By AUDIT score: "No unhealthy alchol use" if AUDIT < 5 (F) or < 8 (M) "Unhealthy alcohol use" if AUDIT ≥ 5 (F) or ≥ 8 (M)	"No unhealthy alcohol use subjects" (see Subject stratification)	AUDIT	AUDIT < 5 (F) or < 8 (M): 68% (n=171) AUDIT ≥5 (F) or ≥ 8 (M): 32% (n=80)	Single retrieval	-	DBS from EDTA-blood	16:0/18:1	LC/MS/MS 8 ng/mL* 25 ng/mL#	No unhealthy alchol use subjects: 0.0 ng/mL (0.0-19.0) Unhealthy alcohol use subjects : 227.0 ng/mL (94.8-565.5)	For PEth cut-off 25 ng/mL: 95% (CI: 88%-99%) In the external validation: 76,0% (CI: 53,0%-92,0%)	For PEth cut-off 25 ng/mL: 80% (CI: 73%-85%) In the external validation: 73,0% (CI: 56,0%-86,0%)	For PEth cut-off 25 ng/mL: 0.93 (CI: 0.92-0.93) In the external validation: 0,83 (CI: 0,72-0,94)	For PEth cut-off 25 ng/mL: 68.5% (CI: 65.2%-77.3%) In the external validation: 62,0% (CI: 41,0%-80,0%)	For PEth cut-off 25 ng/mL: 97.1% (CI: 93.3%-99%) In the external validation: 84,0% (CI: 67,0%-95,0%)	Using an optimal cutpoint of 25 ng/mL in PEth can overcome existing barriers to screening, and help identify patients at-risk for deleterious health outcomes from unhealthy alcohol use	EtS in urine EtG in urine CDT GGT BAC
Afshar et al.	2017	Cohort study	Test PEth to or identifying unhealthy ethanol consumption in critically ill patients	Patients with <15% burn injury or suspected inhalation injury Patient admitted to ICU with respiratory failure requiring invasive mechanical ventilation Subjects attending an alcohol detoxification unit (AUD) with AUDIT score ≥8 (M) or ≥5 (F) Healthy controls volunteers subjects with AUDIT score <8 (M) or <5 (F)	For burn patients: age <18 years; death expected due to injuries within 48 hours of admission; pregnancy; organ transplant; chronic immmunosoppression For ICU patients: age <18 years or >90 years; prior respiratory diseases; risk for increased intra-cranial pressure; expected survival less than 6 months For AUD and control subjects: age <21 years; liver disease; gastrointestinal bleeding; heart o…	-	122 subjects: From medical and burn ICU (n=33) From alcohol detoxification unit (n=51) Healty volunteers (n=38) (93 M / 29 F)	43.5 years (range: 36-51 years)	White race (72.9%)	See inclusion criteria	Inpatients Outpatients	By AUDIT score: "Any alcohol misuse" if AUDIT ≥5 (F) or ≥8 (M) "Severe alcohol misuse" if AUDIT ≥13 (F) or ≥16 (M) See number of subjects and inclusion criteria	Healthy controls volunteers (see Inclusion criteria)	AUDIT AUDIT-C	Median AUDIT: Total 6.5 (1-28) ICU 3 (0-12) AUD 30 (18-35) Controls 2 (0-4) Median AUDIT-C Total 5 (1-10) ICU 6 (2-9) AUD 11 (9-12) Controls 1,5 (1-3)	Single retrieval	-	DBS from whole blood	16:0/18:1	LC/MS/MS 4 ng/mL* 250 ng/mL# 400 ng/mL#	Total: 261 ng/mL (8-887) ICU: 12 ng/mL (0-344) AUD: 887 ng/mL (535-1479) Controls: 10 ng/mL (0-109)	By AUDIT For PEth > 250 ng/mL to detect any alcohol misuse: 87.3% (CI: 76%-94%) For PEth > 400 ng/mL to detect severe alcohol misuse: 89.8% (CI: 77.0%-96.2%) By AUDIT-C For PEth > 250 ng/mL to detect any alcohol misuse: 80,6% (CI: 69,2%-88,6%) For PEth > 400 ng/mL to detect severe alcohol misuse: 83,6% (CI: 70,7%-91,8%)	By AUDIT For PEth > 250 ng/mL to detect any alcohol misuse: 88.1% (CI: 76.5%-94.7%) For PEth > 400 ng/mL to detect severe alcohol misuse: 87.7% (CI: 77.4%-93.9%) By AUDIT-C For PEth > 250 ng/mL to detect any alcohol misuse: 91,7% (CI: 79,1%-97,3%) For PEth > 400 ng/mL to detect severe alcohol misuse: 89,2% (CI: 78,5%-95,2%)	By AUDIT For PEth as a continuous measure for any alcohol misuse: 0.927 (CI: 0.877-0.977) For PEth as a continuous measure for severe alcohol misuse: 0.906 (CI: 0.850-0.962) By AUDIT-C For PEth as a continuous measure for any alcohol misuse: 0.948 (CI: 0.910-0.956) For PEth as a continuous measure for severe alcohol misuse: 0.913 (CI: 0.856-0.971)	By AUDIT For PEth > 250 ng/mL to detect any alcohol misuse: 88.7% (CI: 77.5%-95.0%) For PEth > 400 ng/mL to detect severe alcohol misuse: 83.0% (CI: 69.7%-91.1%) By AUDIT-C For PEth > 250 ng/mL to detect any alcohol misuse: 93,5% (CI: 83,5%-97,9%) For PEth > 400 ng/mL to detect severe alcohol misuse: 86,8% (CI: 74,0%-94,1%)	By AUDIT For PEth > 250 ng/mL to detect any alcohol misuse: 86.7% (CI: 74.9%-93.7%) For PEth > 400 ng/mL to detect severe alcohol misuse: 92.8% (CI: 83.2%-97.3%) By AUDIT-C For PEth > 250 ng/mL to detect any alcohol misuse: 75,9% (CI: 62,5%-85,7%) For PEth > 400 ng/mL to detect severe alcohol misuse: 86,6% (CI: 75,5%-93,3%)	We demonstrate good diagnostic accuracy for PEth in discriminating alcohol misuse with useful cut-points to risk stratify patients	BAC
Baggio et al.	2020	Single-center study with a cross-sectional design	Compare the accuracy of self-reported AUD, self-reported alcohol use and biomarkers to a gold-standard clinical interview	Alcohol users initially conscripted at the army recruitment centre Have a valid e-mail adress Fulfille AUDIT Informed consent	-	-	233 subjects of army recrutiment centre (233 M / 0 F)	27.00 ± 1.44 years	-	-	Outpatients	By AUDIT score: "Low score" if AUDIT <13 "High score" if AUDIT ≥13	-	Diagnostic Interview for Genetic Studies (DIGS) as the gold standard for AUD AUDIT	13.90 drinks/week (range: 0.35-91)	Single retrieval	-	DBS from whole blood	16:0/18:1	LC/MS/MS 90 ng/mL# 210 ng/mL# (excessive chronic drinking)	263,49 ng/mL (σ: 304,61)	For PEth > 90 ng/mL to detect excessive alcohol use: 83.1% For PEth > 210 ng/mL to detect excessive alcohol use: 53.25%	For PEth > 90 ng/mL to detect excessive alcohol use: 39.6% For PEth > 210 ng/mL to detect excessive alcohol use: 61.7%	0.617	-	-	The best screening alternative for alcohol use disorder among young Swiss men appears to be a combination of eight symptoms of alcohol use disorder and four alcohol-related consequences.	EtG in hair
Cherrier et al.	2020	Cross-sectional study	Evaluate the relationship between PEth and self-reported alcohol consumption in older adults with healthy and unhealthy alcohol-consumption	Age: 35-95 years Self-report of ongoing alcohol-consumption Willingness to refrain from alcohol for 24 hours prior to study visit No up to mild/moderate chronic pain without severe functional limitations Cognitive, physical and psychomotor ability to complete the study	History of alcohol withdrawal symptoms including seizures or shakes, disorientation, or hallucinations Abstinence or no reported alcohol use Major medical comorbidity that could significantly impact ability to participate in the study	-	183 subjects (121 M / 62 F)	Middle-age adults at-risk: 45.79 years (σ: 7.57) Older adults at-risk: 65.69 years (σ: 5.03) Middle-age adults non at-risk: 48.14 years (σ: 7.88) Older adults non at-risk: 69.85 years (σ: 6.72)	Hispanic or Latino (2.2%) Non-Hispanic/Latino (92,9%) Unknow/ Not reported (4,9%)	-	Outpatients	By age: Middle age subjects (35-59 years) Older age subjects (over 60 years) By AUDIT-C score: "Subjects at-risk for excessive alcohol consumption" if AUDIT-C ≥ 6 "Subjects without risk for excessive alcohol consumption" if AUDIT-C < 6	Middle age group with similar alcohol consumption	AUDIT AUDIT-C Form-30	At-risk group: Middle age subjects: 3,16 drinks/day (σ: 1,95) Older age subjects: 2,56 drinks/day (σ: 1,37) Middle age subjects: AUDIT 13,21 (σ: 5,48) Older age subjects: AUDIT 10,62 (σ: 4,18) Middle age subjects: AUDIT-C 7,76 (σ: 1,40) Older age subjects: AUDIT-C 7,00 (σ: 1,41) Healthy group: Middle age subjects: 0,82 drinks/day (σ: 0,74) Older age subjects: 1,12 drinks/day (σ: 0,74) Middle age …	Single retrieval	BAC <0.001	EDTA-Whole blood	16:0/18:1 16:0/18:2 Total PEth	LC/MS/MS 16:0/18:1: 0.009 μmol/L * 16:0/18:2: 0.03 μmol/L*	Middle-age adults at-risk: 16:0/18:1: 0.63 (0.74) μmol/L 16:0/18:2: 0.59 (0.67) μmol/L Total PEth: 1.23 (1.38) μmol/L Older adults at-risk: 16:0/18:1: 0.38 (0.45) μmol/L 16:0/18:2: 0.30 (0.26) μmol/L Total PEth: 0.68 (0.45) μmol/L Middle-age adults non at-risk: 16:0/18:1: 0.11 (0.20) μmol/L 16:0/18:2: 0.10 (0.18) μmol/L Total PEth: 0.21 (0.38) μmol/L Older adults non at-risk: 16:0/18:1: 0.07 (0.0…	-	-	-	-	-	Findings suggest a strong relationship between amount of alcohol consumption and PEth levels with age a small but contributing factor to predicting PEth levels. PEth levels were most strongly associated with amount of alcohol consumed rather than number of drinking days.	GGT AST ALT Bilirubin
Francis et al.	2015	Cross-sectional study	Compare self-reported alcohol use against PEth among college students and young casual labourers for identifying unhealthy ethanol consumption	Age: 18-24 years Reported having consumed alcohol in the last year Informed consent	-	-	202 college students and casual labourers (161 M / 41 F)	Range: 18-24 years	-	-	Outpatients	By AUDIT score: "Low risk drinking" if AUDIT < 8 "Risk drinking" if AUDIT ≥ 8 By AUDIT-C score: "No hazardous drinking" if AUDIT-C < 6 "Hazardous drinking" if AUDIT-C ≥ 6 By TLFB: "Heavy alcohol intake" if were consumed ≥6 drinks per drinking event	-	AUDIT AUDIT-C TFLB (30 days)	AUDIT median: 8,5 (5,0-14,0) AUDIT < 8: 47% AUDIT ≥ 8: 53% AUDIT-C madian: 5,0 (4,0-8,0)	Single retrieval	-	EDTA-Whole blood	16:0/18:1	LC/MS/MS 0.01 μmol/L* 0.01 μmol/L# (any alcohol intake) 0.30 μmol/L# (heavy alcohol intake)	0.03 μmol/L (48.5% tested positive > 0.01μmol/L)	Sensitivity of self-reported alcohol use against PEth for heavy alcohol use: 92-100% Sensitivity of AUDIT use against PEth for heavy alcohol use: 94-100% Sensitivity of AUDIT-C use against PEth for heavy alcohol use: 96-100%	Specificity of self-reported alcohol use against PEth for heavy alcohol use: 64-85% Specificity of AUDIT use against PEth for heavy alcohol use: 67-95% Specificity of AUDIT-C use against PEth for heavy alcohol use: 53-74%	AUDIT ≥ 8 use against PEth for heavy alcohol use: 0.89 (0.83-0.92) AUDIT-C ≥ 6 use against PEth for heavy alcohol use: 0.89 (0.84-0.93)	-	-	TLFB and AUDIT are sensitive measures to detect heavy alcohol use among young-people	-
Gerbase et al.	2020	Prospective cross-sectional study	Compare the performance of blood PEth concentration, blood alcohol concentration (BAC) and the Alcohol Use Disorders Identification Test Consumption (AUDIT-C) for the screening of unhealthy alcohol use in trauma patients	-	Inability to give informed written consent More than 6h between trauma and blood sampling Declination to participate in the study	-	238 adult patients presenting in the emergency department with any type of trauma (most common: traffic collision) (161 M / 77 F)	41.7 years (range: 39.3–44 years)	-	-	ER department of Novo Hamburgo (population: 250,000) in South Brazil	By AUDIT-C score: "No alcohol misuse" if AUDIT-C < 3 (F) or < 4 (M) "Any level of alcohol misuse" if AUDIT-C ≥ 3 (F) or ≥ 4 (M) "Severe alcohol misuse" if AUDIT-C ≥ 6	-	AUDIT-C	AUDIT-C < 3 (F) or < 4 (M): 73% AUDIT-C ≥ 3 (F) or ≥ 4 (M): 27%	Whole-blood samples (1 EDTA containing tube and 1 fluoride containing tube) collected on the admission of each trauma patient to the emergency department	Twelve patients reported alcohol abstinence, but had quantifiable levels of PEth	EDTA-Whole blood	16:0/18:1	LC-MS/MS 1.67 ng/mL* 18,3 ng/mL# (any alcohol misuse) 23,9 ng/mL# (severe alcohol misuse)	> 18.3 ng/mL: 73.4% of patients defined as “any alcohol misuse” according to AUDIT- C (Kappa agreement of 0.490) > 23.9 ng/mL: 91.2% of patients with “Severe Alcohol Misuse” according to AUDIT- C (Kappa agreement of 0.463)	For PEth cut-off 18.3 ng/mL: 73.4% For PEth cut-off 23.9 ng/mL: 91.2%	For PEth cut-off 18.3 ng/mL: 80,6% For PEth cut-off 23.9 ng/mL: 78,4%	For PEth cut-off 18,3 ng/mL to detect any alcohol misuse based on AUDIT-C ≥ 3 (F) or ≥ 4 (M): 0,791 (CI: 0,722-0,860) For PEth cut-off 29,3 ng/mL to detect severe alcohol misuse based on AUDIT-C ≥ 6: 0,885 (CI: 0,830-0,939)	For PEth cut-off 18.3 ng/mL: 79,0% For PEth cut-off 23.9 ng/mL: 80,8%	For PEth cut-off 18.3 ng/mL: 75,0% For PEth cut-off 23.9 ng/mL: 89,9%	Significant correlation between PEth levels with AUDIT-C score (Spearman’s r 1⁄4 0.654; p < .0001)	-
Jorgenrud et al.	2021	Cross-sectional study	Investigate how PEth levels correlate with AUDIT-QF and weekly grams of alcohol consumed among patients in two urban hospitals Investigate the predictive value of PEth in identifying harmful alcohol use as defined by AUDIT-QF and weekly grams of alcohol cutoffs	Acute medically ill patients Have a measurable PEth levels (≥0.030 μM) In Oslo: recruited from General Internal Medicine, Infectious Diseases, Cardiology, Pulmonary Medicine, Cerebrovascular and Geriatric conditions, Hematology or Gastroenterology by emergency department nurses In Moscow: recruited from General Internal Medicine, Cardiology, Pulmonary Medicine or Neurology by physicians serving a…	Age: < 18 years Patients admitted for injuries or surgical conditions Permanently unable to give informed consent Elective transfer from other hospitals Limited or no ability to read or write the national language	-	2874 patients in Oslo whereof 931 had complete AUDIT-QF data and PEth levels ≥0.030 μM 3009 patients in Moscow whereof 953 had complete AUDIT-QF data and PEth levels ≥0.030 μM	-	Caucasians (Norvegian and Russian)	-	2 Hospitals in Oslo and Moscow	By AUDIT-QF: "Harmful alcohol use": ≥ 5 (M) / ≥ 4 (F) By weekly grams of alcohol: "Harmful alcohol use": ≥ 350 grams of alcohol	-	AUDIT-QF	AUDIT-QF ≥ 5 (M) / ≥ 4 (F): 46.4% Oslo / 52.1% Moscow ≥ 350 grams of alcohol: 5% Oslo / 12.3% Moscow	A blood sample from each patient collected: -in Moscow: within 24 h of arrival, stored at 2-6°C and analyzed the same day -in Oslo: upon arrival, stored at 4°C and analyzed within 7 days	-	Whole blood	16:0/18:1	UHPLC-MS/MS ≥ 300 μmol/L# (excessive alcohol use)	≥0.300 μM: Oslo: 33.0% (n = 190) M / 24.5% (n = 87) F Moscow: 48.9% (n = 329) M / 35.6% ( n = 100) F	-	-	For PEth as a continuous variable ≥ 0.030 μM using AUDIT-QF ≥ 5 (men) / 4 (women) as cutoff for harmful alcohol use: Oslo: 0.633 (CI: 0.596-0.669) Moscow: 0.685 (CI: 0.651-0.718, P < 0.001) For PEth as a continuous variable ≥ 0.030 μM using weekly grams of alcohol ≥ 350 as cutoff for harmful alcohol use: Oslo: 0.856 (CI: 0.798-0.914) Moscow: 0.746 (CI: 0.700-0.793, P < 0.001)	-	-	PEth levels from patients with measurable PEth were found to be positively correlated with AUDIT-QF scores, with PEth cutpoints of 0.128 μM (Oslo) and 0.270 μM (Moscow) providing optimal discrimination for harmful alcohol use defined by AUDIT-QF (the difference between cities probably reflecting different national drinking patterns in QF). When converting AUDIT-QF into weekly grams of alcohol con…	-
Kechagias et al.	2015	Prospective randomized study	Evaluate the ability of phosphatidylethanol (PEth) and traditional alcohol markers to detect unhealthy alcohol consumption and to confirm abstinence	Age: ≥ 25 years No history of overconsumption of alcohol or psychiatric disease No alcohol abuse among first degree relatives	History of overconsumption of alcohol or psychiatric disease Alcohol abuse among first degree relatives	3 months	44 subjects (12 M / 32 F)	Abstention group: 34 years Consumption red wine group: 33 years	-	-	Department of Clinical Chemistry, University Hospital, Lund, Sweden	Randomization to alcohol abstention or to alcohol consumption: Abstention: avoid any sort of alcohol intake during the three study months Consumption: 300 mL of red wine (equivalent to 32-33 g of alcohol) per 24 h for men 150 mL of red wine (equivalent to 16-16,5 g of alcohol) per 24 h for women	-	AUDIT-C	Abstention group: 13 g/week (range 4-68 g/week) Wine group: 13 g/week (range 4-100 g/week)	Blood samples collected at the start and at the end of the study period	-	Whole blood	16:0/18:1	LC-MS/MS 0.005 μmol/L* (3.5 ng/mL)	Abstention group: Baseline: 0,020 μmol/L (range: < 0,005 - 0,24) After 3 months: < 0,005 μmol/L (range: < 0,005 - 0,035) Consumption of red wine group: Baseline: 0,018 μmol/L (range: < 0,005 - 0,12) After 3 months: < 0,022 μmol/L (range: 0,007 - 0,17)	For PEth cut-off 0.009 μmol/L (6.3 ng/mL): 84% For PEth cut-off 0.006 μmol/L (4.2 ng/mL: 100% For PEth cut-off 0.04 μmol/L (28 ng/mL): 28%	For PEth cut-off 0.009 μmol/L (6.3 ng/mL): 83% For PEth cut-off 0.006 μmol/L (4.2 ng/mL: 78% For PEth cut-off 0.04 μmol/L (28 ng/mL): 100%	For PEth to descriminate between abstention and moderate daily consumption of red wine for 3 months: 0,92 (CI: 0,82-1)	-	-	PEth was the only marker that could detect moderate intake and the present results also indicate that PEth probably can distinguish moderate alcohol consumption from abstinence.	CDT MCV GGT AST ALT
Lowery et al.	2018	Cross-sectional study	Identify an optimal PEth cutpoint for unhealthy alcohol use in organ donors and assess whether identification of alcohol leads to a decrease in the number of organs recovered for transplantation	To be consented for research by-proxy	-	Between August 2016 and March 2017: collection of whole blood samples from deceased organ donors at the time of transplantation by the local organ procurement organization (OPO), Gift of Hope (GOH), in Itasca, IL, Between February 2015 and February 2017: collection of whole blood samples from a second cohort of brain dead organ donors who were deemed suitable for lung donation at Loyola Universit…	140 brain dead organ donors 62% (n=87) from the Gift of Hope (GOH) donor cohort 38% (n=53) from the Loyola University Medical Center (LUMC) cohort	LUMC cohort: 27 years (range: 21–46 years) GOH cohort : 42 years (range: 26–55 years) No alcohol misuse: 32 years (range: 22-53 years) Alcohol misuse: 47 years (range: 40-52 years)	White race (59,3%) African American (26,4%) Other (14,3%)	Cause of death: CVA/Stroke (32%) Anoxia (35%) Head trauma (25%) Gunshot wound (4%) Other (4%)	Itasca, IL. Loyola University Medical Center (LUMC)	By UNOS definition: "Heavy alcohol use" consumption ≥2 drinks/day By CDC definition: "Heavy alcohol use": >1 drink per day on average or ≥4 drinks consumed on one occasion in one month (F) or >2 drinks per day on average or ≥5 drinks consumed on one occasion in one month (M)	Any alcohol use subjects	Proxy history by responses on the Uniform Donor Risk Assessment Interview.	UNOS definition (≥ 2 drinks/day): Heavy alcohol use: 15% (n=21) CDC definition: Heavy alcohol use: 17% (n=24) Any alcohol use:66% (n=93).	Whole blood and serum collected on donors at procurement	-	Whole blood	16:0/18:1	Online-SPE-LC-MS/MS 8 ng/mL* LOD: 2 ng/mL	No Alcohol Misuse: median 0 ng/mL (0-17) Alcohol Misuse: median 176 ng/mL (70-481) p-value < 0.001	≥ 50 ng/mL: 79%; ≥ 75 ng/mL: 75%; ≥ 84 ng/mL: 75%; ≥ 100 ng/mL: 67%; ≥ 125 ng/mL: 58%.	≥ 50 ng/mL: 91%; ≥ 75 ng/mL: 95%; ≥ 84 ng/mL: 97%; ≥100 ng/mL: 97%; ≥ 125 ng/mL: 98%	For PEth cut-off ≥ 84 ng/mL to detect alcohol misuse: 0,86 (CI: 0,76-0,94)	≥ 50 ng/mL: 66% ≥ 75 ng/mL: 75% ≥ 84 ng/mL: 82% ≥ 100 ng/mL: 84% ≥ 125 ng/mL: 88%	≥ 50 ng/mL: 96% ≥ 75 ng/mL: 95% ≥ 84 ng/mL: 95% ≥ 100 ng/mL: 93% ≥ 125 ng/mL: 92%	Much lower AUDIT cut-off (≥1 or 2) would be required to give good diagnostic performance against PEth > 20 ng/mL or AUD (from DSM- 5). Compared to PEth > 210 ng/mL, a 30-day-AUDIT cut-off of ≥6 and a 12-months-AUDIT cut-off of ≥7 appear to have marginally better. PEth cutpoint of ≥84 ng/mL provided optimal discrimination by Youden’s index (J) for the identification of alcohol misuse with a sensit…	AST ALT GGT %CDT
Piano et al.	2015	Cross-sectional study	Compare levels of phosphatidylethanol (PEth) to self-reported alcohol intake among young adult binge drinkers (18-30 years) to detect unhealthy alcohol use	Age: 18–30 years History of alcohol abstention or drinking	Obesity (BMI >35) Current or past history of cigarette smoking Inflammatory disease (e.g. rheumatoid) Diagnosed cardiovascular or renal disease Active infection (2 months prior) Pregnancy	Single retrieve	103 subjects (36 M / 67 F)	22 ± 3 years	White race (70,9%) Asian (26,2%) Hispanic (1,9%) Other (1%)	-	Pertecipants of a larger ongoing prospective cross-sectional study designed to examine the cardiovascular effects of binge drinking	By Alcohol Intake Questionaire (AIQ) "Alcohol abstainers": no more than 1 standard drink per month in the last 2–3 years (and abstention cannot be due to a medical illness or prior alcohol abuse) "Moderate or social drinkers": consumption of no more than 3 standard drinks per sitting with no more than 1–2 times per week (M); consumption of no more than 2 standard drinks per sitting with no more t…	Alcohol abstainers	AIQ AUDIT	Grams of ethanol consumed/week: Abstainers: 21,4% consumed 0 g/ethanol/week Moderate drinkers: 22,3% consumed mean 58 ± 42 g/ethanol/week Binge drinkers: 56,3% consumed mead 231 ± 128 g/ethanol/week BD group: Number of binge episodes: 7.2 ± 4 in the past-month Duration of binge drinking behavior: 4.3 ± 3 years Number of drinks consumed during the last binge episode: 8.3 ± 2 (range:4–13)	Single retrieval	-	Venous whole blood Venous DBS	16:0/18:1	HPLC LC/MS/MS Whole blood: 20 ng/mL* >20 ng/mL# (moderate to heavy drinking) DSB: 8 ng/mL* >8 ng/mL# (moderate to heavy drinking)	Moderate Drinkers: DBS: 16 ng/mL (range: 13.2–29.4) Whole Blood: 42.5 ng/mL (range: 26–89) Binge Drinkers: DBS: 54 ng/mL (range: 12.7–313) Whole blood: 124 ng/mL (range: 43–731)	-	-	-	-	-	(a) PEth levels measured in whole blood and DBS were significantly greater in BDs compared to abstainers and MODs and these levels were positively correlated with AUDIT scores (b) whole blood and DBS values were significantly correlated. AUDIT and PEth levels (ng/ml) in WB and DBS were significantly (P < 0.001) greater in binge drinkers (13 ± 4, 186 ± 170, and 65 ± 53, respectively) compared to m…	-
Schrock et al.	2017	Cross-sectional study	Investigate the potential of PEth in reflecting different drinking habits, such as abstinence, moderate and excessive alcohol consumption Assess reference values for setting-up a database of PEth 16:0/18:1 and PEth 16:0/18:2 concentrations	-	-	-	300 subjects (203 M / 94 F / 3 not specified)	47 ± 13 years (range: 18 - 78 years)	-	-	Outpatients	By AUDIT-C: Group A "Abstinence" (Group A) if AUDIT-C is 0 Group B "Moderate consumption" (Group B) if AUDIT-C is 1-3 (F) or 1-4 (M) Group C "Excessive consumption" (Group C) if AUDIT-C is ≥ 4 (F) or ≥ 5 (M)	-	AUDIT-C Self reported	Self reported Group A: 4% of subjects (12: 6M/6F), mean self-reported alcohol consumption 0 g/day Group B: 71% of subjects (214: 143M/68F/3 n.s.), mean self-reported alcohol consumption 4.6 g/day Group C: 25% of subjects (74: 54M/20F), mean self-reported alcohol consumption 12.5 g/day	Single retrieval	-	Whole blood	16:0/18.1 16:0/18:2	Online-SPE-LC–MS/MS 20 ng/mL* LOD: 10 ng/mL 112 ng/mL# (for PEth 16:0/18:1, to distinguish moderate from excessive consumers) 67 ng/mL# (for PEth 16:0/18:2, to distinguish moderate from excessive consumers)	Group A: 16:0/18.1: <10 ng/mL 16:0/18.2: <10 ng/mL Group B: 16:0/18.1: 31.8 ng/mL (<10-619) 16:0/18.2: 18.4 ng/mL(<10-286) Group C: 16:0/18.1: 110 ng/mL (<10-937) 16:0/18.2: 63.2 ng/mL(<10-472)	For PEth 16:0/18:1 cut-off 112 ng/mL to distinguish moderate from excessive consumers: 22,9% For PEth 16:0/18:1 cut-off 67 ng/mL to distinguish moderate from excessive consumers: 22,1%	For PEth 16:0/18:1 cut-off 112 ng/mL to distinguish moderate from excessive consumers: 96,6% For PEth 16:0/18:1 cut-off 67 ng/mL to distinguish moderate from excessive consumers: 96,6%	-	-	-	We conclude, that the alcohol biomarker PEth can be applied to confirm or to disprove self-reported alcohol consumption. In the present study a high correlation between PEth values and self-reports was found. PEth 16:0/18:1 values below the LOD of 10.0 ng/mL are strongly correlated with light drinking habits (≤10 g pure alcohol/day) or abstinence. As PEth 16:0/18:1 concentrations ranging from not…	-
